# Supplementary material for: An update on oxysterol biochemistry: New discoveries in lipidomics
Source: Biochem Biophys Res Commun. 2018 Oct 7;504(3):617–22. doi: 10.1016/j.bbrc.2018.02.019 (PMC6381446; doi:10.1016/j.bbrc.2018.02.019)
Supplement: Online data [file mmc1.xlsx]

## Sheet: Sheet1
Supplementary Table 1. Sterol nomenclature and abbreviations
Common Name	Systematic Name	Trivial Abbreviation	Mass	LipiMaps ID
7-Dehydrocholesterol	Cholesta-5,7-dien-3β-ol	7-DHC	384.339	LMST01010069
Cholesterol	Cholest-5-en-3β-ol	C	386.355	LMST01010001
3β-Hydroxy-7-oxochol-5-enoic acid	3β-Hydroxy-7-oxochol-5-en-24-oic acid	3βH,7O-Δ5-BA	388.261	LMST04010394
7-Oxocholesterol	3β-Hydroxycholest-5-en-7-one	7-OC	400.334	LMST01010049
7α-Hydroxycholest-4-en-3-one	7α-Hydroxycholest-4-en-3-one	7α-HCO	400.334	LMST01010271
5α,6-Epoxycholesterol	3β-Hydroxycholestan-5α,6-epoxide	5α,6-EC	402.35	LMST01010011
5β,6-Epoxycholesterol	3β-Hydroxycholestan-5β,6-epoxide	5β,6-EC	402.35	LMST01010010
7α-Hydroxycholesterol	Cholest-5-en-3β,7α-diol	7α-HC	402.35	LMST01010013
7β-Hydroxycholesterol	Cholest-5-en-3β,7β-diol	7β-HC	402.35	LMST01010047
24S-Hydroxycholesterol	Cholest-5-en-3β,24S-diol	24S-HC	402.35	LMST01010019
25-Hydroxycholesterol	Cholest-5-en-3β,25-diol	25-HC	402.35	LMST01010018
(25R)26-Hydroxycholesterol (27-Hydroxycholesterol)	Cholest-5-en-3β,(25R)26-diol	26-HC	402.35	LMST01010088
3β,5α,6β-Trihydroxycholanoic acid	3β,5α,6β-Trihydroxycholan-24-oic acid	3β,5α,6β-triHBA	408.288	LMST04010339
3β,5α-Dihydroxycholest-7-en-6-one	3β,5α-Dihydroxycholest-7-en-6-one	DHCEO	416.329	LMST01010260
7α,24S-Dihydroxycholest-4-en-3-one	7α,24S-Dihydroxycholest-4-en-3-one	7α,24S-diHCO	416.329	LMST04030216
7α,25-Dihydroxycholest-4-en-3-one	7α,25-Dihydroxycholest-4-en-3-one	7α,25-diHCO	416.329	LMST04030107
7α,(25R)26-Dihydroxycholest-4-en-3-one	7α,(25R)26-Dihydroxycholest-4-en-3-one	7α,26-diHCO	416.329	NA
25-Hydroxy-7-oxocholesterol	3β,25-Dihydroxycholest-5-en-7-one	25H,7O-C	416.329	NA
(25R)26-Hydroxy-7-oxocholesterol (27-Hydroxy-7-oxocholesterol)	3β,(25R)26-Dihydroxycholest-5-en-7-one	26H,7O-C	416.329	LMST04030180
3β,5α-Dihydroxycholestan-6-one	3β,5α-Dihydroxycholestan-6-one	3β,5α-diH-6O	418.345	LMST01010126
Cholestane-3β,5α,6β-triol	Cholestane-3β,5α,6β-triol	3β,5α,6β-triol	420.36	LMST01010052
7α,24S-Dihydroxycholesterol	Cholest-5-ene-3β,7α,24S-triol	7α,24S-diHC	418.345	LMST04030168
7α,25-Dihydroxycholesterol	Cholest-5-ene-3β,7α,25-triol	7α,25-diHC	418.345	LMST04030166
7α,(25R)26-Dihydroxycholesterol (7α,27-Dihydroxycholesterol)	Cholest-5-ene-3β,7α,(25R)26-triol	7α,26-diHC	418.345	NA
7β,(25R)26-Dihydroxycholesterol (7β,27-Dihydroxycholesterol)	Cholest-5-ene-3β,7β,(25R)26-triol	7β,26-diHC	418.345	LMST04030178
3β-Hydroxy-7-oxocholest-5-en-(25R)26-oic acid	3β-Hydroxy-7-oxocholest-5-en-(25R)26-oic acid	3βH,7O-CA	430.308	LMST04030215
7α-Hydroxy-3-oxocholest-4-en-(25R)26-oic acid	7α-Hydroxy-3-oxocholest-4-en-(25R)26-oic acid	7αH,3O-CA	430.308	NA
3β,7α-Dihydroxycholest-5-en-(25R)26-oic acid	3β,7α-Dihydroxycholest-5-en-(25R)26-oic acid	3β,7α-diHCA	432.324	NA
3β,7β-Dihydroxycholest-5-en-(25R)26-oic acid	3β,7β-Dihydroxycholest-5-en-(25R)26-oic acid	3β,7β-diHCA	432.324	NA
Cholestane-3β,5α,6β,(25R)26-tretrol	Cholestane-3β,5α,6β,(25R)26-tretrol	3β,5α,6β,26-tetrol	436.355	NA
3β,5α,6β-Trihydroxycholestan-(25R)26-oic acid	3β,5α,6β-Trihydroxycholestan-(25R)26-oic acid	3β,5α,6β-triHCa	450.334	NA
Dendrogenin A	3β,5α-Dihydroxycholestan-6β-(2-(1H-imidazol-4-yl)ethylamino)	DDA	513.429	LMST05050025
